# Supplementary material for: Nutrient Profiles of Dishes Consumed by the Adequate and High-Salt Groups in the 2014–2018 National Health and Nutrition Survey, Japan
Source: Nutrients. 2021 Jul 28;13(8):2591. doi: 10.3390/nu13082591 (PMC8398318; doi:10.3390/nu13082591)
Supplement: Supplementary file 1 [file nutrients-13-02591-s001.zip]

Archive with 1 entries (1 files):
- nutrients-1255018-supplementary.pdf
